# Supplementary material for: EGFR Expression in HER2-Driven Breast Cancer Cells
Source: Int J Mol Sci. 2020 Nov 27;21(23):9008. doi: 10.3390/ijms21239008 (PMC7729501; doi:10.3390/ijms21239008)
Supplement: Supplementary file 1 [file ijms-21-09008-s001.zip]

Archive with 3 entries (2 files):
- ijms-1008180-supplementary update/
- ijms-1008180-supplementary update/ijms-1008180-Supplementary Imformation.pdf
- ijms-1008180-supplementary update/ijms-1008180-supplementary movies.zip
